# Supplementary material for: Diagnostic Models for Differentiating COVID-19-Related Acute Ischemic Stroke Using Machine Learning Methods
Source: Diagnostics (Basel). 2024 Dec 13;14(24):2802. doi: 10.3390/diagnostics14242802 (PMC11674536; doi:10.3390/diagnostics14242802)
Supplement: Supplementary file 1 [file diagnostics-14-02802-s001.zip]

Archive with 1 entries (1 files):
- diagnostics-3254817-supplementary.pdf
